# Supplementary material for: Ag/MgO Nanoparticles via Gas Aggregation Nanocluster Source for Perovskite Solar Cell Engineering
Source: Materials (Basel). 2021 Sep 23;14(19):5507. doi: 10.3390/ma14195507 (PMC8509757; doi:10.3390/ma14195507)
Supplement: Supplementary file 1 [file materials-14-05507-s001.zip]

Archive with 1 entries (1 files):
- materials-1380919-supplementary.pdf
